# Supplementary material for: Macrocephaly and Finger Changes: A Narrative Review
Source: Int J Mol Sci. 2024 May 20;25(10):5567. doi: 10.3390/ijms25105567 (PMC11122644; doi:10.3390/ijms25105567)
Supplement: Supplementary file 1 [file ijms-25-05567-s001.zip]

Archive with 1 entries (1 files):
- ijms-2939762-supplementary.pdf
